# Supplementary material for: Interpersonal capitalization in esports enhances players’ psychological resources and well-being
Source: Sci Rep. 2025 Sep 25;15:32826. doi: 10.1038/s41598-025-17968-1 (PMC12464329; doi:10.1038/s41598-025-17968-1)
Supplement: Supplementary file 1 — Supplementary Material 1 [file 41598_2025_17968_MOESM1_ESM.xlsx]

## Sheet: Arkusz1
Table 1. Descriptive statistics and correlations between the Study variables
	M	SD	1	2	3	4	5	6	7	8	9	10	11	12	13	14	15	16	17	18	19	20	21	22	23
1. Active-constructive (T1)	4.43414	1.08409
2. Active-destructive (T1)	3.19244	1.30824	-.17**
3. Capitalization attempts (T1)	4.2921	1.54269	.28**	-.01
4. Gaming optimism (T1)	4.89347	1.11405	.26**	-.23**	.27**
5. Gamiung self-efficacy (T1)	5.50286	0.846161	.32**	-.25**	.29**	.51**
6. Gaming self-esteem (T1)	5.52577	1.02516	.37**	-.18**	.22**	.61**	.62**
7. Positive emotions (T1)	3.56472	0.750167	.22**	-.01	.23**	.55**	.30**	.48**
8. Negative emotions (T1)	2.41008	0.755332	-.19**	.16**	-.12*	-.50**	-.27**	-.38**	-.69**
9. Life satisfaction (T1)	4.34021	1.65674	.22**	-.14*	.14*	.35**	.19**	.35**	.68**	-.51**
10. Flourishing (T1)	5.00229	1.3362	.29**	-.17**	.21**	.51**	.34**	.54**	.74**	-.58**	.80**
11. Gaming addiction (T1)	1.91581	0.793698	.04	.23**	.07	-.26**	-.17**	-.22**	-.16**	.31**	-.18**	-.23**
12. Active-constructive (T2)	4.40893	1.08685	.49**	-.04	.35**	.22**	.27**	.25**	.21**	-.11	.15**	.21**	.10
13. Active-destructive (T2)	3.27377	1.29377	-.07	.60**	.04	-.26**	-.24**	-.21**	-.08	.18**	-.09	-.19**	.30**	.00
14. Capitalization attempts (T2)	4.19931	1.51366	.19**	-.05	.59**	.24**	.24**	.17**	.21**	-.11	.17**	.16**	.06	.37**	-.02
15. Gaming optimism (T2)	4.90263	1.04132	.30**	-.22**	.23**	.66**	.47**	.59**	.49**	-.43**	.39**	.50**	-.14*	.22**	-.28**	.29**
16. Gaming self-efficacy (T2)	5.48339	0.899133	.17**	-.17**	.26**	.45**	.58**	.46**	.30**	-.28**	.17**	.31**	-.13*	.28**	-.16**	.23**	.50**
17. Gaming self-esteem (T2)	5.53265	1.01784	.33**	-.21**	.30**	.59**	.56**	.73**	.46**	-.37**	.37**	.49**	-.13*	.32**	-.17**	.29**	.67**	.62**
18. Positive emotions (T2)	3.56415	0.770436	.27**	-.05	.30**	.52**	.28**	.46**	.76**	-.55**	.63**	.65**	-.09	.29**	-.02	.27**	.55**	.34**	.52**
19. Negative emotions (T2)	2.38431	0.780496	-.18**	.14*	-.25**	-.47**	-.27**	-.41**	-.61**	.72**	-.47**	-.50**	.30**	-.10	.15**	-.19**	-.51**	-.27**	-.45**	-.69**
20. Life satisfaction (T2)	4.30813	1.71943	.17**	-.14	.16**	.32**	.12*	.26**	.63**	-.47**	.87**	.72**	-.20**	.13*	-.05	.17**	.39**	.20**	.37**	.69**	-.54**
21. Flourishing (T2)	5.02978	1.397	.25**	-.12*	.23**	.45**	.27**	.40**	.69**	-.53**	.75**	.83**	-.21**	.24**	-.10	.22**	.50**	.34**	.50**	.73**	-.57**	.81**
22. Gaming addiction (T2)	1.82131	0.864696	.02	.30**	.07	-.19**	-.17**	-.24**	-.10	.21**	-.19**	-.23**	.68**	.01	.38**	.07	-.13*	-.17**	-.15**	-.05	.17**	-.16**	-.22**
23. Age	29.72	5.49	.15*	-.02	0.02	.14*	.15*	.09	.10	-.20**	.08	0.10	-.13*	.05	-.08	-.18**	.08	.12*	.10	.13*	-.18**	.08	.18**	-.12*
24. Sex	-	-	.08	-.01	-.04	-.07	-.08	-.01	.04	.02	.11	.07	-.06	.05	-.05	-.03	-.03	-.05	-.07	.04	.08	.11	.07	-.12*	0.06
* p < .05, ** p < .01
