# Supplementary material for: Interpersonal capitalization in esports enhances players’ psychological resources and well-being
Source: Sci Rep. 2025 Sep 25;15:32826. doi: 10.1038/s41598-025-17968-1 (PMC12464329; doi:10.1038/s41598-025-17968-1)
Supplement: Supplementary file 2 — Supplementary Material 2 [file 41598_2025_17968_MOESM2_ESM.xlsx]

## Sheet: Direct Paths
Table 2. Direct effects summary
Outcome (T2 code)	Outcome (T2 variable name)	Predictor (T1 code)	Predictor (variable name)	β (STDYX)	SE (STDYX)	z	p
T2AC	Active-constructive responses	AGE	Age	-0.013	0.046	-0.283	0.777
T2AC	Active-constructive responses	SEX	Sex	0.027	0.049	0.555	0.579
T2AC	Active-constructive responses	T1AC	Active-constructive responses	0.405	0.059	6.838	<0.001
T2AC	Active-constructive responses	T1CAPATT	Capitalization attempts	0.232	0.055	4.241	<0.001
T2AD	Active-destructive responses	AGE	Age	-0.062	0.046	-1.346	0.178
T2AD	Active-destructive responses	SEX	Sex	-0.044	0.047	-0.941	0.347
T2AD	Active-destructive responses	T1AD	Active-destructive responses	0.59	0.042	14.133	<0.001
T2ADD	Gaming addiction	AGE	Age	-0.034	0.045	-0.748	0.455
T2ADD	Gaming addiction	SEX	Sex	-0.07	0.043	-1.641	0.101
T2ADD	Gaming addiction	T1AD	Active-destructive responses	0.166	0.055	2.998	0.003
T2ADD	Gaming addiction	T1ADD	Gaming addiction	0.623	0.058	10.702	<0.001
T2ADD	Gaming addiction	T1EFF	Self-efficacy	0.014	0.047	0.289	0.773
T2ADD	Gaming addiction	T1EST	Self-esteem	-0.135	0.053	-2.526	0.012
T2ADD	Gaming addiction	T1OPT	Optimism	0.114	0.057	2.003	0.045
T2CAPATT	Capitalization attempts	AGE	Age	-0.195	0.046	-4.242	<0.001
T2CAPATT	Capitalization attempts	SEX	Sex	0.009	0.047	0.192	0.848
T2CAPATT	Capitalization attempts	T1CAPATT	Capitalization attempts	0.582	0.041	14.18	<0.001
T2EFF	Self-efficacy	AGE	Age	0.055	0.049	1.116	0.264
T2EFF	Self-efficacy	SEX	Sex	-0.016	0.05	-0.325	0.745
T2EFF	Self-efficacy	T1AC	Active-constructive responses	-0.039	0.06	-0.649	0.516
T2EFF	Self-efficacy	T1AD	Active-destructive responses	-0.077	0.058	-1.319	0.187
T2EFF	Self-efficacy	T1CAPATT	Capitalization attempts	0.126	0.051	2.451	0.014
T2EFF	Self-efficacy	T1EFF	Self-efficacy	0.463	0.067	6.896	<0.001
T2EST	Self-esteem	AGE	Age	0.038	0.043	0.882	0.378
T2EST	Self-esteem	SEX	Sex	-0.074	0.042	-1.753	0.08
T2EST	Self-esteem	T1AC	Active-constructive responses	0.044	0.048	0.923	0.356
T2EST	Self-esteem	T1AD	Active-destructive responses	-0.107	0.044	-2.428	0.015
T2EST	Self-esteem	T1CAPATT	Capitalization attempts	0.121	0.042	2.861	0.004
T2EST	Self-esteem	T1EST	Self-esteem	0.611	0.062	9.906	<0.001
T2FLO	Flourishing	AGE	Age	0.116	0.037	2025-11-03	0.002
T2FLO	Flourishing	SEX	Sex	0.015	0.036	0.427	0.669
T2FLO	Flourishing	T1EFF	Self-efficacy	-0.035	0.051	-0.681	0.496
T2FLO	Flourishing	T1EST	Self-esteem	-0.084	0.065	-1.291	0.197
T2FLO	Flourishing	T1FLO	Flourishing	0.794	0.044	2025-12-18	<0.001
T2FLO	Flourishing	T1OPT	Optimism	0.084	0.061	1.366	0.172
T2NA	Negative emotions	AGE	Age	-0.055	0.042	-1.298	0.194
T2NA	Negative emotions	SEX	Sex	0.069	0.041	1.685	0.092
T2NA	Negative emotions	T1EFF	Self-efficacy	0.062	0.053	1.166	0.243
T2NA	Negative emotions	T1EST	Self-esteem	-0.121	0.063	-1.903	0.057
T2NA	Negative emotions	T1NA	Negative emotions	0.579	0.051	11.468	<0.001
T2NA	Negative emotions	T1OPT	Optimism	-0.122	0.064	-1.926	0.054
T2OPT	Optimism	AGE	Age	-0.01	0.046	-0.208	0.835
T2OPT	Optimism	SEX	Sex	-0.009	0.046	-0.196	0.844
T2OPT	Optimism	T1AC	Active-constructive responses	0.145	0.05	2.928	0.003
T2OPT	Optimism	T1AD	Active-destructive responses	-0.075	0.047	-1.592	0.111
T2OPT	Optimism	T1CAPATT	Capitalization attempts	-0.003	0.05	-0.063	0.95
T2OPT	Optimism	T1OPT	Optimism	0.539	0.053	10.088	<0.001
T2PA	Positive emotions	AGE	Age	0.055	0.042	1.299	0.194
T2PA	Positive emotions	SEX	Sex	0.022	0.042	0.534	0.593
T2PA	Positive emotions	T1EFF	Self-efficacy	-0.083	0.051	-1.605	0.108
T2PA	Positive emotions	T1EST	Self-esteem	0.109	0.065	1.666	0.096
T2PA	Positive emotions	T1OPT	Optimism	0.18	0.07	2.576	0.01
T2PA	Positive emotions	T1PA	Positive emotions	0.558	0.061	9.092	<0.001
T2SAT	Satisfaction with life	AGE	Age	0.023	0.032	0.715	0.475
T2SAT	Satisfaction with life	SEX	Sex	0.025	0.031	0.8	0.424
T2SAT	Satisfaction with life	T1EFF	Self-efficacy	-0.048	0.045	-1.088	0.277
T2SAT	Satisfaction with life	T1EST	Self-esteem	-0.08	0.057	-1.393	0.164
T2SAT	Satisfaction with life	T1OPT	Optimism	0.085	0.048	1.785	0.074
T2SAT	Satisfaction with life	T1SAT	Satisfaction with life	0.843	0.029	29.255	<0.001
Note.
AC	Active-constructive responses
AD	Active-destructive responses
CAPATT	Capitalization attempts
EFF	Self-efficacy
EST	Self-esteem
OPT	Optimism
SAT	Satisfaction with life
PA	Positive emotions
NA	Negative emotions
FLO	Flourishing
ADD	Gaming addiction
T1	First measurement
T2	Second measurement (4 weeks later)
