# Supplementary material for: Interpersonal capitalization in esports enhances players’ psychological resources and well-being
Source: Sci Rep. 2025 Sep 25;15:32826. doi: 10.1038/s41598-025-17968-1 (PMC12464329; doi:10.1038/s41598-025-17968-1)
Supplement: Supplementary file 3 — Supplementary Material 3 [file 41598_2025_17968_MOESM3_ESM.xlsx]

## Sheet: Indirect Paths
Table 3. Indirect effects summary
Indirect path (code)	Indirect path (variable name)	Mplus parameter label	b (unstd)	SE	z	p
(T1AC → T2OPT) × (T1OPT → T2PA)	Active-constructive → Optimism → Positive emotions	ACOPTPA	0.015	0.007	2.188	0.029
(T1AD → T2EST) × (T1EST → T2ADD)	Active-destructive → Self-esteem → Gaming addiction	ADESTADD	0.009	0.005	1.865	0.062
(T1CAPATT → T2EST) × (T1EST→ T2ADD)	Capitalization attempts → Self-esteem → Gaming addiction	CAESTADD	-0.008	0.005	-1.837	0.066
(T1CAPATT → T2AC) × (T1AC → T2OPT)	Capitalization attempts → Active-constructive → Optimism	CAACOPT	0.021	0.009	2.421	0.015
(T1CAPATT → T2AC) × (T1AC → T2OPT ) × (T1OPT → T2PA)	Capitalization attempts → Active-constructive → Optimism → Positive emotions	CAACOPTPA	0.002	0.001	1.903	0.057
Note.
AC	Active-constructive responses
AD	Active-destructive responses
CAPATT	Capitalization attempts
EST	Self-esteem
OPT	Optimism
PA	Positive emotions
ADD	Gaming addiction
T1	First measurement
T2	Second measurement (4 weeks later)
